# Supplementary material for: Cluster-Defined Metabolic Heterogeneity and Longitudinal Effects of Allopurinol and SGLT2 Inhibitors in Hyperuricemic Type 2 Diabetes
Source: Med Sci (Basel). 2026 Mar 24;14(2):162. doi: 10.3390/medsci14020162 (PMC13108030; doi:10.3390/medsci14020162)
Supplement: Supplementary file 1 [file medsci-14-00162-s001.zip]

Archive with 1 entries (1 files):
- medsci-4179873-supplementary.pdf
